# Supplementary material for: New Two-Dimensional Materials Obtained by Functionalization of Boron Graphdiyne Layers with Nickel
Source: Nanomaterials (Basel). 2024 Oct 25;14(21):1706. doi: 10.3390/nano14211706 (PMC11547700; doi:10.3390/nano14211706)
Supplement: Supplementary file 1 [file nanomaterials-14-01706-s001.zip]

Archive with 1 entries (1 files):
- nanomaterials-3240809-supplementary.pdf
